# Supplementary material for: Whole-Genome Sequencing of Resistance, Virulence and Regulation Genes in Extremely Resistant Strains of Pseudomonas aeruginosa
Source: Med Sci (Basel). 2025 Jan 3;13(1):6. doi: 10.3390/medsci13010006 (PMC11755660; doi:10.3390/medsci13010006)
Supplement: Supplementary file 1 [file medsci-13-00006-s001.zip]

Archive with 1 entries (1 files):
- medsci-3333655-supplementary.pdf
